# Supplementary material for: Clinical and epigenetic features of colorectal cancer patients with somatic POLE proofreading mutations
Source: Clin Epigenetics. 2021 May 25;13:117. doi: 10.1186/s13148-021-01104-7 (PMC8146650; doi:10.1186/s13148-021-01104-7)
Supplement: Supplementary file 1 — Additional file 1. Table 1. Detailed information of 65 MSI CRC patients. [file 13148_2021_1104_MOESM1_ESM.xlsx]

## Sheet: MSI samples
Supplementary Table 1. Detailed informationof 65 MSI CRC patients.
ID	Age	Sex	BRAF/KRAS mutation status	Tumor location	Histology	UICC stage	MSI marker status				MMR status	IHC
				Right/Left			BAT26	NR27	NR21	CAT26		MLH1	MSH2	MSH6	PMS2
649	39	F	KRAS	Left	poor/muc	IIC	MSI	MSI	MSI	MSI	dMLH1	deficient	P	P	deficient
985	48	M	KRAS	Right	poor/muc	IIIB	MSI	MSI	MSI	MSI	dMLH1	deficient	P	P	deficient
10	70	F	BRAF	Right	poor/muc	IIB	MSI	MSI	MSI	MSI	dMLH1	deficient	P	P	deficient
540	64	M	BRAF	Left	well	I	MSI	MSI	MSI	MSI	dMLH1	deficient	P	P	deficient
1027	74	M	BRAF	Right	poor/muc	IIA	MSI	MSI	MSI	MSI	dMLH1	deficient	P	P	deficient
926	61	M	Wild type	Right	mod	IIA	MSI	MSI	MSI	MSI	dMLH1	deficient	P	P	deficient
52	65	M	Wild type	Left	mod	IIA	MSI	MSI	MSI	MSI	dMLH1	deficient	P	deficient	deficient
703	68	F	Wild type	Left	poor/muc	IVB	MSI	MSI	MSI	MSI	dMLH1	deficient	P	P	deficient
76	39	F	KRAS	Left	mod	IIA	MSI	MSI	MSI	MSI	dMLH1	deficient	P	P	deficient
716	24	M	Wild type	Left	poor/muc	IIA	MSI	MSI	MSI	MSI	dMLH1	deficient	P	P	deficient
296	51	M	Wild type	Left	poor/muc	IIIB	MSI	MSI	MSI	MSI	dMLH1	deficient	P	P	deficient
84	56	M	Wild type	Right	mod	I	MSI	MSI	MSI	MSI	dMLH1	deficient	P	P	deficient
80	66	F	Wild type	Left	poor/muc	I	MSI	MSI	MSI	MSI	dMLH1	deficient	P	P	deficient
139	47	M	Wild type	Right	mod	IVB	MSI	MSI	MSI	MSI	dMLH1	deficient	P	deficient	deficient
214	73	M	Wild type	Left	mod	I	MSI	MSI	MSI	MSI	dMLH1	deficient	P	P	deficient
459	50	F	Wild type	Left	poor/muc	IIA	MSI	MSI	MSI	MSI	dMLH1	deficient	P	P	deficient
635	80	F	BRAF	Right	poor/muc	IIA	MSI	MSI	MSI	MSI	dMLH1	deficient	P	P	deficient
713	88	M	BRAF	Right	well	I	MSI	MSI	MSI	MSI	dMLH1	deficient	P	P	deficient
1060	80	M	BRAF	Right	mod	I	MSI	MSI	MSI	MSI	dMLH1	deficient	P	P	deficient
1035	68	F	BRAF	Right	poor/muc	IVB	MSI	MSI	MSI	MSI	dMLH1	deficient	P	P	deficient
771	76	F	BRAF	Right	mod	I	Stable	MSI	MSI	MSI	dMLH1	deficient	P	P	deficient
491	83	M	BRAF	Right	poor/muc	IIA	MSI	MSI	MSI	MSI	dMLH1	deficient	P	P	deficient
1019	82	M	BRAF	Right	mod	IIIA	MSI	MSI	MSI	MSI	dMLH1	deficient	P	P	deficient
1055	83	F	BRAF	Right	poor/muc	IIA	MSI	MSI	MSI	MSI	dMLH1	deficient	P	P	deficient
448	88	F	BRAF	Right	poor/muc	IIA	MSI	MSI	MSI	MSI	dMLH1	deficient	P	P	deficient
1003	81	F	BRAF	Right	well	IIA	MSI	MSI	MSI	MSI	dMLH1	deficient	P	P	deficient
314	65	F	Wild type	Right	mod	IIA	MSI	MSI	MSI	MSI	dMLH1	deficient	P	P	deficient
262	73	M	Wild type	Right	poor/muc	IIA	MSI	MSI	MSI	MSI	dMLH1	deficient	P	P	deficient
539	81	F	Wild type	Right	poor/muc	I	MSI	MSI	MSI	MSI	dMLH1	deficient	P	P	deficient
229	72	F	Wild type	Right	well	I	MSI	MSI	MSI	MSI	dMLH1	deficient	P	P	deficient
380	60	M	Wild type	Right	well	I	MSI	MSI	MSI	MSI	dMLH1	deficient	P	P	deficient
420	68	F	Wild type	Left	well	IIA	MSI	MSI	MSI	MSI	dMLH1	deficient	P	P	deficient
794	74	F	Wild type	Right	well	I	MSI	MSI	MSI	MSI	dMLH1	deficient	P	P	deficient
130	72	M	BRAF	Right	well	I	MSI	MSI	MSI	MSI	dMLH1	deficient	P	P	deficient
20	82	F	BRAF	Right	poor/muc	IVB	MSI	MSI	MSI	MSI	dMLH1	deficient	P	P	deficient
968	81	F	BRAF	Right	poor/muc	IIA	MSI	MSI	MSI	MSI	dMLH1	deficient	P	P	deficient
472	78	F	BRAF	Right	mod	IIA	MSI	MSI	MSI	MSI	dMLH1	deficient	P	P	deficient
753	89	M	BRAF	Left	poor/muc	IIIB	MSI	MSI	MSI	MSI	dMLH1	deficient	P	P	deficient
98	81	F	BRAF	Right	mod	IIIB	MSI	MSI	MSI	MSI	dMLH1	deficient	P	P	deficient
443	64	M	BRAF	Right	mod	I	MSI	MSI	MSI	MSI	dMLH1	deficient	P	P	deficient
1091	82	F	BRAF	Right	poor/muc	IIIB	MSI	MSI	MSI	MSI	dMLH1	deficient	P	P	deficient
529	69	F	BRAF	Right	poor/muc	I	MSI	MSI	MSI	MSI	dMLH1	deficient	P	P	deficient
966	66	M	BRAF	Right	poor/muc	I	MSI	MSI	MSI	MSI	dMLH1	deficient	P	P	deficient
255	79	F	Wild type	Right	poor/muc	IIIB	MSI	MSI	MSI	MSI	dMLH1	deficient	P	P	deficient
31	86	F	Wild type	Right	poor/muc	IIIB	MSI	MSI	MSI	MSI	dMLH1	deficient	P	P	deficient
504	37	M	KRAS	Right	mod	IIA	MSI	MSI	MSI	MSI	dMSH2	P	deficient	deficient	P
514	59	M	Wild type	Left	mod	IIA	MSI	MSI	MSI	MSI	dMSH2	P	deficient	deficient	P
514	59	M	Wild type	Right	well	0	MSI	MSI	MSI	MSI	dMSH2	P	deficient	deficient	P
356	85	M	Wild type	Right	mod	IIA	MSI	MSI	MSI	MSI	dMSH2	P	deficient	deficient	P
816	74	M	Wild type	Left	well	I	MSI	MSI	MSI	MSI	dMSH2	P	deficient	deficient	P
1064	66	M	Wild type	Left	well	I	MSI	MSI	MSI	MSI	dMSH2	P	deficient	deficient	P
522	64	M	Wild type	Left	poor/muc	IIA	MSI	MSI	MSI	MSI	dMSH2	P	deficient	deficient	P
1056	68	F	Wild type	Left	mod	I	MSI	MSI	MSI	MSI	dMSH2	P	deficient	deficient	P
119	44	M	Wild type	Right	mod	I	MSI	MSI	MSI	MSI	dMSH2	P	deficient	deficient	P
711	87	F	KRAS	Left	mod	IIA	MSI	MSI	MSI	MSI	dMSH6	P	P	deficient	P
893	59	M	Wild type	Right	mod	I	MSI	MSI	MSI	MSI	dMSH6	P	P	deficient	P
93	56	M	KRAS	Left	mod	I	MSI	MSI	MSI	MSI	dMSH6	P	P	deficient	P
605	60	F	BRAF	Left	well	IIIB	Stable	Stable	MSI	Stable	pMMR	P	P	P	P
1093	68	F	Wild type	Left	mod	I	Stable	Stable	MSI	Stable	pMMR	P	P	P	P
997	45	M	Wild type	Right	mod	IIIC	Stable	MSI	Stable	Stable	pMMR	P	P	P	P
1090	67	F	KRAS	Left	mod	IIA	Stable	Stable	MSI	Stable	pMMR	P	P	P	P
467	60	F	KRAS	Right	mod	IVB	Stable	Stable	MSI	Stable	pMMR	P	P	P	P
967	66	M	Wild type	Left	mod	I	Stable	Stable	MSI	Stable	pMMR	P	P	P	P
584	46	F	Wild type	Left	mod	IVA	Stable	Stable	MSI	Stable	pMMR	P	P	P	P
858	78	M	Wild type	Left	well	I	Stable	Stable	MSI	Stable	pMMR	P	P	P	P
