# Supplementary material for: Clinical and epigenetic features of colorectal cancer patients with somatic POLE proofreading mutations
Source: Clin Epigenetics. 2021 May 25;13:117. doi: 10.1186/s13148-021-01104-7 (PMC8146650; doi:10.1186/s13148-021-01104-7)
Supplement: Supplementary file 2 — Additional file 2. Table 2. Primer sequences. [file 13148_2021_1104_MOESM2_ESM.xlsx]

## Sheet: Sheet1
	Supplementary Table 2. Primer sequences
	Primer Name	Primer sequence, 5' to 3'		Primer used for sequencing	Restriction enzyme
		Forward	Reverse
	POLE-exon9*	GCTTATTTTGTCCCCACAGGAC	TACTTCCCAGAAGCCACCTG	Forward and Reverse
	POLE-exon13*	ATCATCCTGGCTTCTGTTCTCA	GGTCTAGCTCCACGGGATCAT	Forward and Reverse
	POLE-exon14	CTCTGGCGTTCTCTCCTCAG	TGCCGACAGGACAGATAATG	Forward and Reverse
	MLH1-AB region*	YGGGTAAGTYGTTTTGAYGTAGA	ATACCTAATCTATCRCCRCCTCATC		Hha I
	MLH1-C region*	GAGGGAYGAAGAGATTTAGT	ACCTTCAACCAATCACCTCAAT		Rsa I
	MGMT-Mp region	GAGGATGYGTAGATTGTTTTAG	AAACCRAAAACCTAAAAAAAAC		Hha I
	MGMT-Eh region	CCTACAAAACCACTCRAAACTA	GTTTTTAGAAYGTTTTGYGTTT		Bst UI
	SFRP2-region 1#	GGTYGGAGTTTTTYGGAGTTG	AACCCRCTCTCTTCRCTAAATAC		Hha I
	SFRP2-region 2#	GGTTGTTAGTTTTTYGGGGTTT	CAACRAACCAAAACCCTACAACAT		Hha I
	* from ref. 12
	# from ref. 24
